# Supplementary material for: The role of patients, caregivers, and communities in Learning Health Systems: a narrative review
Source: Front Health Serv. 2025 Oct 21;5:1606124. doi: 10.3389/frhs.2025.1606124 (PMC12584131; doi:10.3389/frhs.2025.1606124)
Supplement: Supplementary file 3 [file Supplementaryfile3.xlsx]

## Sheet: DB Search Summary
Supplementary Material: Search Syntax and Database Search Results
Search	PubMed					Search	CINAHL					Search	PsycInfo					Search	Embase
#	Query	Results	Date	Uploaded to Covidence		#	Query	Results	Date	Uploaded to Covidence		#	Query	Results	Date	Uploaded to Covidence		#	Query	Results	Filter (2007-)	Date	Uploaded to Covidence
1	((participation[tiab] OR participating[tiab]) AND (patient*[tiab] OR participant*[tiab] OR people[tiab] OR person*[tiab] OR client* [tiab] OR user* [tiab] OR advisor* [tiab] OR consumer* [tiab] OR caregiver* [tiab] OR family [tiab] OR families[tiab] OR relative* [tiab] OR community [tiab] OR communities [tiab] OR citizen* [tiab] OR public*[tiab] OR "lay person*" [tiab] OR "lay people" [tiab] OR "…	182787	2022-12-06	No		1	((TI participation OR AB participation) OR (TI participating OR AB participating)) AND ((TI patient* OR AB patient*) OR (TI participant* OR AB participant*) OR (TI people OR AB people) OR (TI person* OR AB person*) OR (TI client* OR AB client*) OR (TI user* or AB user*) OR (TI advisor* OR AB advisor*) OR (TI consumer* or AB consumer*) OR (TI caregiver* OR AB caregiver*) OR (TI family OR AB family…	92279	2022-12-10	No		1	((participation or participating) and (patient* or participant* or people or person* or client* or user* or advisor* or consumer* or caregiver* or family or families or relative* or community or communities or citizen* or "lay person*" or "lay people" or "lay-person" or "lay-people" or "People with Lived Experience" or "Experts by experience")).ab,ti.	97670	2022-12-10	No		1	((participation or participating) and (patient* or participant* or people or person* or client* or user* or advisor* or consumer* or caregiver* or family or families or relative* or community or communities or citizen* or "lay person*" or "lay people" or "lay-person" or "lay-people" or "People with Lived Experience" or "Experts by experience")).ab,ti.	250110	--	2022-12-10	No
2	((engagement[tiab] OR engage[tiab] OR engaging[tiab] OR engaged [tiab]) AND (patient*[tiab] OR participant*[tiab] OR people[tiab] OR person*[tiab] OR client* [tiab] OR user* [tiab] OR advisor* [tiab] OR consumer* [tiab] OR caregiver* [tiab] OR family [tiab] OR families[tiab] OR relative* [tiab] OR community [tiab] OR communities [tiab] OR citizen* [tiab] OR public*[tiab] OR "lay person*" [tiab] O…	243	2022-12-06	No		2	((TI engagement OR AB engagement) OR (TI engage OR AB engage) OR (TI engaging OR AB engaging) OR (TI engaged OR AB engaged)) AND ((TI patient* OR AB patient*) OR (TI participant* OR AB participant*) OR (TI people OR AB people) OR (TI person* OR AB person*) OR (TI client* OR AB client*) OR (TI user* or AB user*) OR (TI advisor* OR AB advisor*) OR (TI consumer* or AB consumer*) OR (TI caregiver* OR…	89710	2022-12-10	No		2	((engagement or engage or engaging or engaged) and (patient* or participant* or people or person* or client* or user* or advisor* or consumer* or caregiver* or family or families or relative* or community or communities or citizen* or public* or "lay person*" or "lay people" or "lay-person" or "lay-people" or "People with Lived Experience" or "Experts by experience")).ab,ti.	157613	2022-12-10	No		2	((engagement or engage or engaging or engaged) and (patient* or participant* or people or person* or client* or user* or advisor* or consumer* or caregiver* or family or families or relative* or community or communities or citizen* or public* or "lay person*" or "lay people" or "lay-person" or "lay-people" or "People with Lived Experience" or "Experts by experience")).ab,ti.	204777	--	2022-12-10	No
3	((involvement[tiab] OR involve[tiab] OR involving[tiab] OR involved[tiab]) AND (patient*[tiab] OR participant*[tiab] OR people[tiab] OR person*[tiab] OR client* [tiab] OR user* [tiab] OR advisor* [tiab] OR consumer* [tiab] OR caregiver* [tiab] OR family [tiab] OR relative* [tiab] OR families[tiab] OR community [tiab] OR communities [tiab] OR citizen* [tiab] OR public*[tiab] OR "People with Lived …	1091511	2022-12-06	No		3	((TI involvement OR AB involvement) OR (TI involve OR AB involve) OR (TI involving OR AB involving) OR (TI involved OR AB involved)) AND ((TI patient* OR AB patient*) OR (TI participant* OR AB participant*) OR (TI people OR AB people) OR (TI person* OR AB person*) OR (TI client* OR AB client*) OR (TI user* or AB user*) OR (TI advisor* OR AB advisor*) OR (TI consumer* or AB consumer*) OR (TI careg…	264003	2022-12-10	No		3	((involvement or involve or involving or involved) and (patient* or participant* or people or person* or client* or user* or advisor* or consumer* or caregiver* or family or families or relative* or community or communities or citizen* or public* or "lay person*" or "lay people" or "lay-person" or "lay-people" or "People with Lived Experience" or "Experts by experience")).ab,ti.	265736	2022-12-10	No		3	((involvement or involve or involving or involved) and (patient* or participant* or people or person* or client* or user* or advisor* or consumer* or caregiver* or family or families or relative* or community or communities or citizen* or public* or "lay person*" or "lay people" or "lay-person" or "lay-people" or "People with Lived Experience" or "Experts by experience")).ab,ti.	1541511	--	2022-12-10	No
4	((partnership[tiab] OR partner[tiab] OR partnering[tiab] OR partnered[tiab]) AND (patient*[tiab] OR participant*[tiab] OR people[tiab] OR person*[tiab] OR client* [tiab] OR user* [tiab] OR advisor* [tiab] OR consumer* [tiab] OR caregiver* [tiab] OR family [tiab] OR families[tiab] OR relative* [tiab] OR community [tiab] OR communities [tiab] OR citizen* [tiab] OR public*[tiab] OR "lay person*" [ti…	76901	2022-12-06	No		4	((TI partnership OR AB partnership) OR (TI partner OR AB partner) OR (TI partnering OR AB partnering) OR (TI partnered OR AB partnered)) AND ((TI patient* OR AB patient*) OR (TI participant* OR AB participant*) OR (TI people OR AB people) OR (TI person* OR AB person*) OR (TI client* OR AB client*) OR (TI user* or AB user*) OR (TI advisor* OR AB advisor*) OR (TI consumer* or AB consumer*) OR (TI c…	65984	2022-12-10	No		4	((partnership or partner or partnering or partnered) and (patient* or participant* or people or person* or client* or user* or advisor* or consumer* or caregiver* or family or families or relative* or community or communities or citizen* or public* or "lay person*" or "lay people" or "lay-person" or "lay-people" or "People with Lived Experience" or "Experts by experience")).ab,ti.	50691	2022-12-10	No		4	((partnership or partner or partnering or partnered) and (patient* or participant* or people or person* or client* or user* or advisor* or consumer* or caregiver* or family or families or relative* or community or communities or citizen* or public* or "lay person*" or "lay people" or "lay-person" or "lay-people" or "People with Lived Experience" or "Experts by experience")).ab,ti.	105356	--	2022-12-10	No
5	("patient-driven research"[tiab] OR "patient-led research"[tiab] OR "participatory action research"[tiab] OR "community-based participatory research"[tiab] OR "co-design*"[tiab] OR "codesign"[tiab] OR "co-production"[tiab] OR "evidence-based co-design"[tiab])	10549	2022-12-06	No		5	(TI "patient-driven research" OR AB "patient-driven research") OR (TI "patient-led research" OR AB "patient-led research") OR (TI "participatory action research" OR AB "participatory action research") OR (TI "community-based participatory research" OR AB "community-based participatory research") OR (TI "co-design*" OR AB "co-design*") OR (TI "codesign" OR AB "codesign") OR (TI "co-production" OR …	5518	2022-12-10	No		5	("patient-driven research" or "patient-led research" or "participatory action research" or "community-based participatory research" or "co-design*" or "codesign" or "co-production" or "evidence-based co-design").ab,ti.	5679	2022-12-10	No		5	("patient-driven research" or "patient-led research" or "participatory action research" or "community-based participatory research" or "co-design*" or "codesign" or "co-production" or "evidence-based co-design").ab,ti.	10959	--	2022-12-10	No
6	"Patient Partner*" [tiab] OR "Patient and Family Advisor*"[tiab] OR "Essential Care Partner" [tiab] OR "Patient/Public Partner" [tiab] OR "Patient Partner*"[tiab]	857	2022-12-06	No		6	(TI "Patient Partner*" OR AB "Patient Partner*") OR (TI "Patient and Family Advisor*" OR AB "Patient and Family Advisor*") OR (TI "Essential Care Partner" OR AB "Essential Care Partner") OR (TI "Patient/Public Partner" OR AB "Patient/Public Partner") OR (TI "Patient Partner*" OR AB "Patient Partner*")	506	2022-12-10	No		6	("Patient Partner*" or "Patient and Family Advisor*" or "Essential Care Partner" or "Patient/Public Partner" or "Patient Partner*").ab,ti.	227	2022-12-10	No		6	("Patient Partner*" or "Patient and Family Advisor*" or "Essential Care Partner" or "Patient/Public Partner" or "Patient Partner*").ab,ti.	1342	--	2022-12-10	No
7	Consumer Participation[mh:noexp]	18300	2022-12-06	No		7	MH Consumer Participation	23548	2022-12-10	No		7	Consumer Participation.mh.	2452	2022-12-10	No		7	("Learning Healthcare System*" or "Learning Health Care System*" or "Learning Health Organization*" or "Learning Health Organisation*" or "Learning Healthcare Organization*" or "Learning Healthcare Organisation*" or "Learning Health Care Organization*" or "Learning Health Care Organisation*" or "Learning Health System*" or "LHS" or "Learning Health Network*" or "Clinical Learning Network*" or "Ra…	2114	--	2022-12-10	No
8	Patient Participation[mh:noexp]	29036	2022-12-06	No		8	MH Patient Participation	2929	2022-12-10	No		8	Patient Participation.mh.	5303	2022-12-10	No		8	1 and 7	149	145	2022-12-10	Yes
9	Social Participation[mh:noexp]	3308	2022-12-06	No		9	MH Social Participation	6283	2022-12-10	No		9	Social Participation.mh.	885	2022-12-10	No		9	2 and 7	163	163	2022-12-10	Yes
10	Community-Based Participatory Research[mh:noexp]	5463	2022-12-06	No		10	MH Community-Based Participatory Research	9460	2022-12-10	No		10	Community-Based Participatory Research.mh.	1418	2022-12-10	No		10	3 and 7	155	145	2022-12-10	Yes
11	("Learning Healthcare System*"[tiab] OR "Learning Health Care System*"[tiab] OR "Learning Health Organization*"[tiab] OR "Learning Health Organisation*"[tiab] OR "Learning Healthcare Organization*"[tiab] OR "Learning Healthcare Organisation*"[tiab] OR "Learning Health Care Organization*"[tiab] OR "Learning Health Care Organisation*"[tiab] OR "Learning Health System*"[tiab] OR "LHS"[tiab] OR "Lear…	1952	2022-12-06	No		11	(TI "Learning Healthcare System*" OR AB "Learning Healthcare System*") OR (TI "Learning Health Care System*" OR AB "Learning Health Care System*") OR (TI "Learning Health Organization*" OR AB "Learning Health Organization*") OR (TI "Learning Health Organisation*" OR AB "Learning Health Organisation*") OR (TI "Learning Healthcare Organization*" OR AB "Learning Healthcare Organization*") OR (TI "Le…	715	2022-12-10	No		11	("Learning Healthcare System*" or "Learning Health Care System*" or "Learning Health Organization*" or "Learning Health Organisation*" or "Learning Healthcare Organization*" or "Learning Healthcare Organisation*" or "Learning Health Care Organization*" or "Learning Health Care Organisation*" or "Learning Health System*" or "LHS" or "Learning Health Network*" or "Clinical Learning Network*" or "Ra…	252	2022-12-10	No		11	4 and 7	64	62	2022-12-10	Yes
12	#1 AND #11	108	2022-12-06	Yes		12	S1 AND S11	50	2022-12-10	Yes		12	S1 AND S11	18	2022-12-10	Yes		12	5 and 7	24	24	2022-12-10	Yes
13	#2 AND #11	29	2022-12-10	Yes		13	S2 AND S11	55	2022-12-10	Yes		13	S2 AND S11	21	2022-12-10	Yes		13	6 and 7	4	4	2022-12-10	Yes
14	#3 AND #11	133	2022-12-06	Yes		14	S3 AND S11	56	2022-12-10	Yes		14	S3 AND S11	23	2022-12-10	Yes				TOTAL UPLOADED TO COVIDENCE	543
15	#4 AND #11	57	2022-12-06	Yes		15	S4 AND S11	43	2022-12-10	Yes		15	S4 AND S11	9	2022-12-10	Yes				DUPLICATES IN Embase	129
16	#5 AND #11	24	2022-12-06	Yes		16	S5 AND S11	7	2022-12-10	Yes		16	S5 AND S11	2	2022-12-10	Yes				TOTAL NEW RECORDS IN COVIDENCE AFTER DE-DUPPING	209
17	#6 AND #11	2	2022-12-06	Yes		17	S6 AND S11	0	2022-12-10	No		17	S6 AND S11	0	2022-12-10	No
18	#7 AND #11	6	2022-12-06	Yes		18	S7 AND S11	14	2022-12-10	Yes		18	S7 AND S11	1	2022-12-10	Yes
19	#8 AND 11	18	2022-12-06	Yes		19	S8 AND S11	0	2022-12-10	No		19	S8 AND S11	4	2022-12-10	Yes
20	#9 AND 11	0	2022-12-06	No		20	S9 AND S11	0	2022-12-10	No		20	S9 AND S11	0	2022-12-10	No
22	#10 AND #11	4	2022-12-06	Yes		21	S10 AND S11	0	2022-12-10	No		21	S10 AND S11	0	2022-12-10	No
		381					TOTAL UPLOADED TO COVIDENCE	225				22	Learning Health System.mh.	4	2022-12-10	Yes
	DUPLICATES IN PubMed	77					DUPLICATES IN CINAHL	55					TOTAL UPLOADED TO COVIDENCE	82
	TOTAL NEW RECORDS IN COVIDENCE AFTER DE-DUPPING	313					TOTAL NEW RECORDS IN COVIDENCE AFTER DE-DUPPING	77					DUPLICATES IN PsycInfo	14
													TOTAL NEW RECORDS IN COVIDENCE AFTER DE-DUPPING	27

## Sheet: Exp + Developmental
Additional peer-reviewed literature	# Sources	Uploaded to Covidence	New records after deduplication
Expert Recommendation	16	Yes	9
Early scoping searches	14	Yes	7

## Sheet: Search Syntax Translation
Search	PubMed		Search	CINAHL		Search	PsycINFO		Search	EMBASE
#	Query		#	Query		#	Query		#	Query
1	((participation[tiab] OR participating[tiab]) AND (patient*[tiab] OR participant*[tiab] OR people[tiab] OR person*[tiab] OR client* [tiab] OR user* [tiab] OR advisor* [tiab] OR consumer* [tiab] OR caregiver* [tiab] OR family [tiab] OR families[tiab] OR relative* [tiab] OR community [tiab] OR communities [tiab] OR citizen* [tiab] OR public*[tiab] OR "lay person*" [tiab] OR "lay people" [tiab] OR "…		1	((TI participation OR AB participation) OR (TI participating OR AB participating)) AND ((TI patient* OR AB patient*) OR (TI participant* OR AB participant*) OR (TI people OR AB people) OR (TI person* OR AB person*) OR (TI client* OR AB client*) OR (TI user* or AB user*) OR (TI advisor* OR AB advisor*) OR (TI consumer* or AB consumer*) OR (TI caregiver* OR AB caregiver*) OR (TI family OR AB family…		1	((participation or participating) and (patient* or participant* or people or person* or client* or user* or advisor* or consumer* or caregiver* or family or families or relative* or community or communities or citizen* or "lay person*" or "lay people" or "lay-person" or "lay-people" or "People with Lived Experience" or "Experts by experience")).ab,ti.		1	((participation or participating) and (patient* or participant* or people or person* or client* or user* or advisor* or consumer* or caregiver* or family or families or relative* or community or communities or citizen* or "lay person*" or "lay people" or "lay-person" or "lay-people" or "People with Lived Experience" or "Experts by experience")).ab,ti.
2	((engagement[tiab] OR engage[tiab] OR engaging[tiab] OR engaged [tiab]) AND (patient*[tiab] OR participant*[tiab] OR people[tiab] OR person*[tiab] OR client* [tiab] OR user* [tiab] OR advisor* [tiab] OR consumer* [tiab] OR caregiver* [tiab] OR family [tiab] OR families[tiab] OR relative* [tiab] OR community [tiab] OR communities [tiab] OR citizen* [tiab] OR public*[tiab] OR "lay person*" [tiab] O…		2	((TI engagement OR AB engagement) OR (TI engage OR AB engage) OR (TI engaging OR AB engaging) OR (TI engaged OR AB engaged)) AND ((TI patient* OR AB patient*) OR (TI participant* OR AB participant*) OR (TI people OR AB people) OR (TI person* OR AB person*) OR (TI client* OR AB client*) OR (TI user* or AB user*) OR (TI advisor* OR AB advisor*) OR (TI consumer* or AB consumer*) OR (TI caregiver* OR…		2	((engagement or engage or engaging or engaged) and (patient* or participant* or people or person* or client* or user* or advisor* or consumer* or caregiver* or family or families or relative* or community or communities or citizen* or public* or "lay person*" or "lay people" or "lay-person" or "lay-people" or "People with Lived Experience" or "Experts by experience")).ab,ti.		2	((engagement or engage or engaging or engaged) and (patient* or participant* or people or person* or client* or user* or advisor* or consumer* or caregiver* or family or families or relative* or community or communities or citizen* or public* or "lay person*" or "lay people" or "lay-person" or "lay-people" or "People with Lived Experience" or "Experts by experience")).ab,ti.
3	((involvement[tiab] OR involve[tiab] OR involving[tiab] OR involved[tiab]) AND (patient*[tiab] OR participant*[tiab] OR people[tiab] OR person*[tiab] OR client* [tiab] OR user* [tiab] OR advisor* [tiab] OR consumer* [tiab] OR caregiver* [tiab] OR family [tiab] OR relative* [tiab] OR families[tiab] OR community [tiab] OR communities [tiab] OR citizen* [tiab] OR public*[tiab] OR "People with Lived …		3	((TI involvement OR AB involvement) OR (TI involve OR AB involve) OR (TI involving OR AB involving) OR (TI involved OR AB involved)) AND ((TI patient* OR AB patient*) OR (TI participant* OR AB participant*) OR (TI people OR AB people) OR (TI person* OR AB person*) OR (TI client* OR AB client*) OR (TI user* or AB user*) OR (TI advisor* OR AB advisor*) OR (TI consumer* or AB consumer*) OR (TI careg…		3	((involvement or involve or involving or involved) and (patient* or participant* or people or person* or client* or user* or advisor* or consumer* or caregiver* or family or families or relative* or community or communities or citizen* or public* or "lay person*" or "lay people" or "lay-person" or "lay-people" or "People with Lived Experience" or "Experts by experience")).ab,ti.		3	((involvement or involve or involving or involved) and (patient* or participant* or people or person* or client* or user* or advisor* or consumer* or caregiver* or family or families or relative* or community or communities or citizen* or public* or "lay person*" or "lay people" or "lay-person" or "lay-people" or "People with Lived Experience" or "Experts by experience")).ab,ti.
4	((partnership[tiab] OR partner[tiab] OR partnering[tiab] OR partnered[tiab]) AND (patient*[tiab] OR participant*[tiab] OR people[tiab] OR person*[tiab] OR client* [tiab] OR user* [tiab] OR advisor* [tiab] OR consumer* [tiab] OR caregiver* [tiab] OR family [tiab] OR families[tiab] OR relative* [tiab] OR community [tiab] OR communities [tiab] OR citizen* [tiab] OR public*[tiab] OR "lay person*" [ti…		4	((TI partnership OR AB partnership) OR (TI partner OR AB partner) OR (TI partnering OR AB partnering) OR (TI partnered OR AB partnered)) AND ((TI patient* OR AB patient*) OR (TI participant* OR AB participant*) OR (TI people OR AB people) OR (TI person* OR AB person*) OR (TI client* OR AB client*) OR (TI user* or AB user*) OR (TI advisor* OR AB advisor*) OR (TI consumer* or AB consumer*) OR (TI c…		4	((partnership or partner or partnering or partnered) and (patient* or participant* or people or person* or client* or user* or advisor* or consumer* or caregiver* or family or families or relative* or community or communities or citizen* or public* or "lay person*" or "lay people" or "lay-person" or "lay-people" or "People with Lived Experience" or "Experts by experience")).ab,ti.		4	((partnership or partner or partnering or partnered) and (patient* or participant* or people or person* or client* or user* or advisor* or consumer* or caregiver* or family or families or relative* or community or communities or citizen* or public* or "lay person*" or "lay people" or "lay-person" or "lay-people" or "People with Lived Experience" or "Experts by experience")).ab,ti.
5	("patient-driven research"[tiab] OR "patient-led research"[tiab] OR "participatory action research"[tiab] OR "community-based participatory research"[tiab] OR "co-design*"[tiab] OR "codesign"[tiab] OR "co-production"[tiab] OR "evidence-based co-design"[tiab])		5	(TI "patient-driven research" OR AB "patient-driven research") OR (TI "patient-led research" OR AB "patient-led research") OR (TI "participatory action research" OR AB "participatory action research") OR (TI "community-based participatory research" OR AB "community-based participatory research") OR (TI "co-design*" OR AB "co-design*") OR (TI "codesign" OR AB "codesign") OR (TI "co-production" OR …		5	("patient-driven research" or "patient-led research" or "participatory action research" or "community-based participatory research" or "co-design*" or "codesign" or "co-production" or "evidence-based co-design").ab,ti.		5	("patient-driven research" or "patient-led research" or "participatory action research" or "community-based participatory research" or "co-design*" or "codesign" or "co-production" or "evidence-based co-design").ab,ti.
6	"Patient Partner*" [tiab] OR "Patient and Family Advisor*"[tiab] OR "Essential Care Partner" [tiab] OR "Patient/Public Partner" [tiab] OR "Patient Partner*"[tiab]		6	(TI "Patient Partner*" OR AB "Patient Partner*") OR (TI "Patient and Family Advisor*" OR AB "Patient and Family Advisor*") OR (TI "Essential Care Partner" OR AB "Essential Care Partner") OR (TI "Patient/Public Partner" OR AB "Patient/Public Partner") OR (TI "Patient Partner*" OR AB "Patient Partner*")		6	("Patient Partner*" or "Patient and Family Advisor*" or "Essential Care Partner" or "Patient/Public Partner" or "Patient Partner*").ab,ti.		6	("Patient Partner*" or "Patient and Family Advisor*" or "Essential Care Partner" or "Patient/Public Partner" or "Patient Partner*").ab,ti.
7	Consumer Participation[mh:noexp]		7	MH Consumer Participation		7	Consumer Participation.mh.		--	--
8	Patient Participation[mh:noexp]		8	MH Patient Participation		8	Patient Participation.mh.		--	--
9	Social Participation[mh:noexp]		9	MH Social Participation		9	Social Participation.mh.		--	--
10	Community-Based Participatory Research[mh:noexp]		10	MH Community-Based Participatory Research		10	Community-Based Participatory Research.mh.		--	--
11	("Learning Healthcare System*"[tiab] OR "Learning Health Care System*"[tiab] OR "Learning Health Organization*"[tiab] OR "Learning Health Organisation*"[tiab] OR "Learning Healthcare Organization*"[tiab] OR "Learning Healthcare Organisation*"[tiab] OR "Learning Health Care Organization*"[tiab] OR "Learning Health Care Organisation*"[tiab] OR "Learning Health System*"[tiab] OR "LHS"[tiab] OR "Lear…		11	(TI "Learning Healthcare System*" OR AB "Learning Healthcare System*") OR (TI "Learning Health Care System*" OR AB "Learning Health Care System*") OR (TI "Learning Health Organization*" OR AB "Learning Health Organization*") OR (TI "Learning Health Organisation*" OR AB "Learning Health Organisation*") OR (TI "Learning Healthcare Organization*" OR AB "Learning Healthcare Organization*") OR (TI "Le…		11	("Learning Healthcare System*" OR "Learning Health Care System*" OR "Learning Health Organization*" OR "Learning Health Organisation*" OR "Learning Healthcare Organization*" OR "Learning Healthcare Organisation*" OR "Learning Health Care Organization*" OR "Learning Health Care Organisation*" OR "Learning Health System*" OR "LHS" OR "Learning Health Network*" OR "Clinical Learning Network*" OR "Ra…		7	("Learning Healthcare System*" OR "Learning Health Care System*" OR "Learning Health Organization*" OR "Learning Health Organisation*" OR "Learning Healthcare Organization*" OR "Learning Healthcare Organisation*" OR "Learning Health Care Organization*" OR "Learning Health Care Organisation*" OR "Learning Health System*" OR "LHS" OR "Learning Health Network*" OR "Clinical Learning Network*" OR "Ra…
12	#1 AND #11		12	S1 AND S11		12	S1 AND S11		8	S1 AND S7
13	#2 AND #11		13	S2 AND S11		13	S2 AND S11		9	S2 AND S7
14	#3 AND #11		14	S3 AND S11		14	S3 AND S11		10	S3 AND S7
15	#4 AND #11		15	S4 AND S11		15	S4 AND S11		11	S4 AND S7
16	#5 AND #11		16	S5 AND S11		16	S5 AND S11		12	S5 AND S7
17	#6 AND #11		17	S6 AND S11		17	S6 AND S11		13	S6 AND S7
18	#7 AND #11		18	S7 AND S11		18	S7 AND S11		14	--
19	#8 AND #11		19	S8 AND S11		19	S8 AND S11		15	--
20	#9 AND #11		20	S9 AND S11		20	S9 AND S11		16	--
21	#10 AND #11		21	S10 AND S11		21	S10 AND S11		17	--
						22	Learning Health System.mh.		18	--

## Sheet: Lists
Yes
No
